# Supplementary material for: Prediction of Nodal Metastasis in Lung Cancer Using Deep Learning of Endobronchial Ultrasound Images
Source: Cancers (Basel). 2022 Jul 8;14(14):3334. doi: 10.3390/cancers14143334 (PMC9321716; doi:10.3390/cancers14143334)
Supplement: Supplementary file 1 [file cancers-14-03334-s001.zip]

Archive with 12 entries (8 files):
- cancers-1760321-supplementary/
- cancers-1760321-supplementary/Supplemental Figures revised/
- cancers-1760321-supplementary/Supplemental Figures revised/.DS_Store
- cancers-1760321-supplementary/Supplemental Figures revised/e-Figure S1.TIF
- cancers-1760321-supplementary/Supplemental Figures revised/e-Figure S2.TIF
- cancers-1760321-supplementary/Supplemental Figures revised/e-Figure S3.tiff
- cancers-1760321-supplementary/__MACOSX/
- cancers-1760321-supplementary/__MACOSX/Supplemental Figures revised/
- cancers-1760321-supplementary/__MACOSX/Supplemental Figures revised/._.DS_Store
- cancers-1760321-supplementary/__MACOSX/Supplemental Figures revised/._e-Figure 3.tiff
- cancers-1760321-supplementary/__MACOSX/Supplemental Figures revised/._e-Figure1.TIF
- cancers-1760321-supplementary/__MACOSX/Supplemental Figures revised/._e-Figure2.TIF
